# Supplementary material for: The Vertical Metabolic Activity and Community Structure of Prokaryotes along Different Water Depths in the Kermadec and Diamantina Trenches
Source: Microorganisms. 2024 Mar 30;12(4):708. doi: 10.3390/microorganisms12040708 (PMC11052081; doi:10.3390/microorganisms12040708)
Supplement: Supplementary file 1 [file microorganisms-12-00708-s001.zip]

Archive with 1 entries (1 files):
- microorganisms-2870315-supplementary.pdf
